# Supplementary material for: A Rapid and Sensitive UHPLC–MS/MS Method for Determination of Chlorogenic Acid and Its Application to Distribution and Neuroprotection in Rat Brain
Source: Pharmaceuticals (Basel). 2023 Jan 24;16(2):178. doi: 10.3390/ph16020178 (PMC9964875; doi:10.3390/ph16020178)
Supplement: Supplementary file 1 [file pharmaceuticals-16-00178-s001.zip]

Archive with 1 entries (1 files):
- pharmaceuticals-2111736-supplementary/Pharmaceuticals-Video S1.mp4
